# Supplementary material for: A new species of the genus Arhynchite (Annelida, Echiura) from sandy flats of Japan, previously referred to as Thalassema owstoni Ikeda, 1904
Source: Zookeys. 2013 Jun 24;(312):13–21. doi: 10.3897/zookeys.312.5456 (PMC3698563; doi:10.3897/zookeys.312.5456)
Supplement: XML Treatment for Arhynchite hayaoi [file zookeys.312.5456-treatment1.xml]

<!DOCTYPE tp:taxon-treatment
  PUBLIC "-//TaxonX//DTD Taxonomic Treatment Publishing DTD v0 20100105//EN" "tax-treatment-NSO.dtd">
<tp:taxon-treatment xmlns:tp="http://www.plazi.org/taxpub"><tp:treatment-meta><mixed-citation publication-type="journal"><person-group><name><surname>Tanaka</surname><given-names>Masaatsu</given-names></name><name><surname>Nishikawa</surname><given-names>Teruaki</given-names></name></person-group><article-title>A new species of the genus
                    <italic>Arhynchite</italic> (Annelida, Echiura) from sandy flats of Japan, previously referred to as
                    <italic>Thalassema owstoni</italic> Ikeda, 1904</article-title><source>Zookeys</source><day>24</day><month>6</month><year>2013</year><volume>2013</volume><issue>312</issue><fpage>13</fpage><lpage>21</lpage><pub-id pub-id-type="doi">10.3897/zookeys.312.5456</pub-id></mixed-citation></tp:treatment-meta><tp:nomenclature><tp:taxon-name>
                        <tp:taxon-name-part taxon-name-part-type="genus">Arhynchite</tp:taxon-name-part>
                        <tp:taxon-name-part taxon-name-part-type="species">hayaoi</tp:taxon-name-part>
                        <object-id xmlns:xlink="http://www.w3.org/1999/xlink" xlink:type="simple">urn:lsid:zoobank.org:act:598901D0-6F77-4F4B-AA50-343FEAD4F9E5</object-id>
                        <object-id xmlns:xlink="http://www.w3.org/1999/xlink" xlink:type="simple">http://species-id.net/wiki/Arhynchite_hayaoi</object-id>
                    </tp:taxon-name><tp:taxon-status xmlns:xlink="http://www.w3.org/1999/xlink" xlink:type="simple">sp. n.</tp:taxon-status><xref>New Japanese name: Setouchi-dochikuchi-yumushi</xref><xref ref-type="fig" rid="F1">Figs 1</xref><xref ref-type="fig" rid="F2">,2</xref><tp:nomenclature-citation-list><tp:nomenclature-citation><tp:taxon-name>Thalassema owstoni</tp:taxon-name><comment><xref ref-type="bibr" rid="B21">: Sato 1934</xref><xref ref-type="bibr" rid="B24">, p. 249, figs 2 and 3; Satô 1939</xref>, p. 354. </comment></tp:nomenclature-citation><tp:nomenclature-citation><tp:taxon-name>Arhynchite arhynchite</tp:taxon-name><comment><xref ref-type="bibr" rid="B16">: Nishikawa 2001</xref>, pp. 137–138. </comment></tp:nomenclature-citation></tp:nomenclature-citation-list></tp:nomenclature><tp:treatment-sec sec-type="Specimens examined"><title>Specimens examined.</title><p><bold>Holotype:</bold> NSMT-Ec 100, mature male, TL 25 mm, PL&gt;5 mm (proboscis damaged), Hachi-no-higata sandy flat at the mouth of the Kamogawa River, Hiroshima Pref., Japan (<named-content xmlns:xlink="http://www.w3.org/1999/xlink" content-type="dwc:verbatimCoordinates" xlink:type="simple">34°19.42'N, 132°53.88'E</named-content>), May 18, 2011, collected by M. Tanaka and T. Nishikawa. <bold>Paratypes:</bold> NSMT-Ec 101–105, 3 males + 2 females, TL 28–40 mm, PL 6 mm, collection data as for the holotype. <bold>Non-type specimens:</bold> TUM Echiurida 2-11, labeled as “<italic><tp:taxon-name>Thalassema owstoni</tp:taxon-name></italic> Ikeda” probably by H. Sato, 8 males + 6 females + 1 specimen of unknown sex, TL 29–73 mm, proboscis absent, Onomichi Bay, Hiroshima Pref., Japan (<named-content xmlns:xlink="http://www.w3.org/1999/xlink" content-type="dwc:verbatimCoordinates" xlink:type="simple">34°24'N, 133°12'E</named-content>), March 7, 1931, collected by Takashi Gamo; TUM Echiurida 1-5, labeled as “<italic><tp:taxon-name>Thalassema owstoni</tp:taxon-name></italic> Ikeda” and “kouji” probably by H. Sato, 2 males + 3 females + 1 of unknown sex, TL 31–62 mm, PL 16–33 mm, Onomichi Bay, Hiroshima Pref., Japan (<named-content xmlns:xlink="http://www.w3.org/1999/xlink" content-type="dwc:verbatimCoordinates" xlink:type="simple">34°24'N, 133°12'E</named-content>), March 7, 1931, by Takashi Gamo; NSMT-Ec 106, 1 of unknown sex, TL 28 mm, proboscis absent, intertidal sandy flat at the mouth of the Kamogawa River, Hiroshima Pref., Japan (<named-content xmlns:xlink="http://www.w3.org/1999/xlink" content-type="dwc:verbatimCoordinates" xlink:type="simple">34°19.42'N, 132°53.88'E</named-content>), July 8, 2006, by Masanori Sato; NSMT-Ec 107, 1 of unknown sex, TL 33 mm, proboscis absent, intertidal sandy to muddy flat on Ikarise Islet, located in a channel of Lake Hamana, Shizuoka Pref., Japan (<named-content xmlns:xlink="http://www.w3.org/1999/xlink" content-type="dwc:verbatimCoordinates" xlink:type="simple">34°41.08'N, 137°35.98'E</named-content>), April 19, 2003, by Shoichi Kimura; UMUTZ-Ecur-2, 1 of unknown sex, TL 55 mm, proboscis absent, above low-water mark, Tomono-ura, Hiroshima Pref., Japan (<named-content xmlns:xlink="http://www.w3.org/1999/xlink" content-type="dwc:verbatimCoordinates" xlink:type="simple">34°22'N, 133°23'E</named-content>), July 1882, by I. Ikeda, reported as <italic><tp:taxon-name>Arhynchite arhynchite</tp:taxon-name></italic> (Ikeda) by <xref ref-type="bibr" rid="B16">Nishikawa (2001)</xref>; UMUTZ-Ecur-10, 1 of unknown sex, TL 38 mm, proboscis absent, Misaki, Sagami Bay, Kanagawa Pref., Japan (<named-content xmlns:xlink="http://www.w3.org/1999/xlink" content-type="dwc:verbatimCoordinates" xlink:type="simple">35°09’N, 139°36’E</named-content>), collection data unknown, reported as <italic><tp:taxon-name>Arhynchite arhynchite</tp:taxon-name></italic> by <xref ref-type="bibr" rid="B16">Nishikawa (2001)</xref>. <bold>Specimens for comparison:</bold> <italic><tp:taxon-name>Arhynchite arhynchite</tp:taxon-name></italic>; LTTU-Y009, 1 female + 3 of unknown sex, TL 42–74 mm, off Abashiri, Hokkaido, Japan, 7–12 m depth, September 17, 2001, collected by Yasuhiro Kuwahara.</p></tp:treatment-sec><tp:treatment-sec sec-type="Diagnosis"><title>Diagnosis.</title><p>Trunk up to 80 mm long in preserved specimens. Leaf-like gonostomal lips with smooth margins. Neurointestinal vessel unbifurcated. Ring vessel absent. Rectal caecum absent. Anal vesicles fastened basally to the trunk wall by mesenteries.</p></tp:treatment-sec><tp:treatment-sec sec-type="Description"><title>Description.</title><p>In life, trunk colored pinkish yellow and proboscis pale yellow (<xref ref-type="fig" rid="F1">Fig. 1</xref>). Coloration fading to pale white or beige after fixation with formalin.</p><fig id="F1" position="float" orientation="portrait"><label>Figure 1.</label><caption><p><italic><tp:taxon-name>Arhynchite hayaoi</tp:taxon-name></italic> sp. n., found at the type locality, with the proboscis extending toward the right.</p></caption><graphic xmlns:xlink="http://www.w3.org/1999/xlink" xlink:href="ZooKeys-312-013-g001.jpg" position="float" orientation="portrait" xlink:type="simple"/></fig><p>In preserved specimens, TL ranging from 25 to 73 mm (n = 28) and PL ranging from 6 to 33 mm (n = 8). Proboscis, often detached from trunk, elongated and slight<!--PageBreak-->ly expanded at its extremity, with its proximal end forming small lower cup around mouth. Trunk wall thickened and covered with numerous distinct papillae, especially prominent (up to 1 mm) at both extremities. Trunk musculature consisting of outermost circular, middle longitudinal, and innermost oblique layers, all of which continuous throughout.</p><p>Paired ventral setae of usual form, with strong interbasal muscle (<xref ref-type="fig" rid="F2">Fig. 2A</xref>), but only very rarely single seta without interbasal muscle in 2 of 6 non-type specimens in TUM Echiurida 1-5.</p><fig id="F2" position="float" orientation="portrait"><label>Figure 2.</label><caption><p><italic><tp:taxon-name>Arhynchite hayaoi</tp:taxon-name></italic> sp. n., paratype (NSMT-Ec 104). <bold>A</bold> internal morphology of the anterior end of the trunk, dorsal view; an asterisk indicates the position of the gonostome <bold>B</bold> gonostome and gonostomal lip, magnified <bold>C</bold> internal morphology of the posterior end of the trunk, dorsal view. Abbreviations: <bold>ac</bold> alimentary canal; <bold>av</bold> anal vesicle; <bold>cg</bold> ciliated groove; <bold>cr</bold> crop; <bold>dv</bold> dorsal vessel; <bold>e</bold> esophagus; <bold>g</bold> gonoduct; <bold>gl</bold> gonostomal lip; <bold>gs</bold> gonostome; <bold>gz</bold> gizzard; <bold>im</bold> interbasal muscle; <bold>nv</bold> neurointestinal vessel; <bold>ph</bold> pharynx; <bold>pp</bold> papillae; <bold>vn</bold> ventral nerve cord; <bold>vss</bold> ventral setal sac; <bold>vv</bold> ventral vessel. Scales: <bold>A</bold> and <bold>C</bold> 5 mm; <bold>B</bold> 1 mm.</p></caption><graphic xmlns:xlink="http://www.w3.org/1999/xlink" xlink:href="ZooKeys-312-013-g002.jpg" position="float" orientation="portrait" xlink:type="simple"/></fig><p>Paired gonoducts situated slightly behind ventral setae (<xref ref-type="fig" rid="F2">Fig. 2A</xref>). Gonostomes situated proximally, each with leaf-like gonostomal lip with smooth margin (<xref ref-type="fig" rid="F2">Fig. 2B</xref>); lip plicated marginally, probably due to fixation in many non-type specimens (TUM Echiurida 1-5, 2-11).</p><p>Long and convoluted alimentary canal, filled with sand grains and elliptical fecal pellets, ca 2 mm in long axis (<xref ref-type="fig" rid="F2">Fig. 2A, C</xref>). Anterior part of alimentary canal, so-called foregut, divided into pharynx, esophagus, gizzard, and crop (<xref ref-type="fig" rid="F2">Fig. 2A</xref>). Intestine following foregut fastened to trunk wall with numerous thread-like mesenteries and divided into pre-siphonal, siphonal, and post-siphonal parts (<xref ref-type="fig" rid="F2">Fig. 2A, C</xref>). Pre- and post-siphonal parts having a ciliated groove; elongated pre-siphonal part about twice as long as TL (<xref ref-type="fig" rid="F2">Fig. 2A</xref>). Rectal caecum absent (<xref ref-type="fig" rid="F2">Fig. 2C</xref>).</p><p>Vascular system composed of dorsal, neurointestinal, and ventral vessels, without ring vessel (<xref ref-type="fig" rid="F2">Fig. 2A</xref>). Dorsal vessel attached to entire length of crop (<xref ref-type="fig" rid="F2">Fig. 2A</xref>). Ventral vessel running along almost entire length of ventral nerve cord and terminating at posterior end of post-siphonal intestine near anus (<xref ref-type="fig" rid="F2">Fig. 2A, C</xref>). Neurointestinal vessel, although injured in holotype, issuing from ventral vessel slightly behind gonostomal level and terminating at anterior end of intestine without bifurcation (<xref ref-type="fig" rid="F2">Fig. 2A</xref>). In 6 non-type specimens (5 in TUM Echiurida 2-11 and 1 in TUM Echiurida 1-5), ventral vessel issuing additional branch forward at ventral origin of neurointestinal vessel, <!--PageBreak-->with the branch terminally forming small loop around interbasal muscle. Further, in another non-type specimen of TUM Echiurida 1-5, origin of neurointestinal vessel shifted far forward, crossing interbasal muscle but without additional branches.</p><!--PageBreak--><p>Paired simple anal vesicles, ca one-third of TL in holotype, while rarely attaining TL in other specimens, covered wholly with numerous microscopic ciliated funnels and fastened basally to trunk wall by some mesenteries (<xref ref-type="fig" rid="F2">Fig. 2C</xref>).</p></tp:treatment-sec><tp:treatment-sec sec-type="Etymology"><title>Etymology.</title><p>The specific name is dedicated to the late Dr Hayao Sato who made a significant contribution to the taxonomy of echiurans, sipunculans, and priapulids in Japan and adjacent waters.</p></tp:treatment-sec><tp:treatment-sec sec-type="Distribution"><title>Distribution.</title><p>Hiroshima Pref. (Seto Inland Sea), Ikarise Islet at the entrance of Lake Hamana, and Misaki (Sagami Bay), Japan, intertidal to subtidal, sandy to muddy bottoms.</p></tp:treatment-sec><tp:treatment-sec sec-type="Remarks"><title>Remarks.</title><p><xref ref-type="table" rid="T1">Table 1</xref> gives a comparison of all known species and the newly described species assigned to the genus <italic><tp:taxon-name>Arhynchite</tp:taxon-name></italic>. <italic><tp:taxon-name>Arhynchite hayaoi</tp:taxon-name></italic> sp. n. is distinguishable from <italic><tp:taxon-name>Arhynchite arhynchite</tp:taxon-name></italic>, the only congener recorded to date from Japanese coasts, by the absence of such digitiform projections or irregular serrations along the margin of the gonostomal lips as are present in <italic><tp:taxon-name>Arhynchite californicus</tp:taxon-name></italic> and <italic><tp:taxon-name>Arhynchite pugettensis</tp:taxon-name></italic>, respectively (<xref ref-type="bibr" rid="B9">Fisher 1949</xref>, pls. 30, 32), and by the complete lack of bifurcation in the neurointestinal vessel.</p><table-wrap id="T1" position="float" orientation="portrait"><label>Table 1.</label><caption><p>A comparison of all known species referred to the genus <italic><tp:taxon-name>Arhynchite</tp:taxon-name></italic>. &lt;br/&gt;</p></caption><table><tbody><tr><th rowspan="1" colspan="1"><bold>Species</bold></th><th rowspan="1" colspan="1"><bold>Rectal caecum</bold></th><th rowspan="1" colspan="1"><bold>Ring vessel</bold></th><th rowspan="1" colspan="1"><bold>Bifurcation of  neurointestinal vessel</bold></th><th rowspan="1" colspan="1"><bold>Margin of gonostomal lip</bold></th><th rowspan="1" colspan="1"><bold>Mesenteries mainly fastened to</bold></th><th rowspan="1" colspan="1"><bold>Type locality</bold></th><th rowspan="1" colspan="1"><bold>Sources</bold></th></tr><tr><td rowspan="1" colspan="1"><italic><tp:taxon-name>Arhynchite hayaoi</tp:taxon-name></italic> sp. n.</td><td rowspan="1" colspan="1">absent</td><td rowspan="1" colspan="1">absent</td><td rowspan="1" colspan="1">absent</td><td rowspan="1" colspan="1">smooth</td><td rowspan="1" colspan="1">body wall</td><td rowspan="1" colspan="1">Seto Inland Sea, Japan</td><td rowspan="1" colspan="1">This study</td></tr><tr><td rowspan="1" colspan="1"><italic><tp:taxon-name>Arhynchite arhynchite</tp:taxon-name></italic></td><td rowspan="1" colspan="1">absent</td><td rowspan="1" colspan="1">absent</td><td rowspan="1" colspan="1">barely detectable</td><td rowspan="1" colspan="1">with digitiform projections</td><td rowspan="1" colspan="1">body wall</td><td rowspan="1" colspan="1">Probably around Hokkaido, Japan</td><td rowspan="1" colspan="1"><xref ref-type="bibr" rid="B11">Ikeda (1924)</xref>, <xref ref-type="bibr" rid="B23">Satô (1937)</xref>, This study</td></tr><tr><td rowspan="1" colspan="1"><italic><tp:taxon-name>Arhynchite californicus</tp:taxon-name></italic></td><td rowspan="1" colspan="1">absent</td><td rowspan="1" colspan="1">absent</td><td rowspan="1" colspan="1">absent</td><td rowspan="1" colspan="1">with digitiform projections</td><td rowspan="1" colspan="1">body wall</td><td rowspan="1" colspan="1">Monterey Bay, California, USA</td><td rowspan="1" colspan="1"><xref ref-type="bibr" rid="B9">Fisher (1949)</xref></td></tr><tr><td rowspan="1" colspan="1"><italic><tp:taxon-name>Arhynchite hiscocki</tp:taxon-name></italic></td><td rowspan="1" colspan="1">absent</td><td rowspan="1" colspan="1">absent</td><td rowspan="1" colspan="1">absent</td><td rowspan="1" colspan="1">with digitiform projections</td><td rowspan="1" colspan="1">intestine</td><td rowspan="1" colspan="1">Dunwich, Queensland, Australia</td><td rowspan="1" colspan="1"><xref ref-type="bibr" rid="B6">Edmonds (1960</xref>, <xref ref-type="bibr" rid="B7">1987)</xref></td></tr><tr><td rowspan="1" colspan="1"><italic><tp:taxon-name>Arhynchite inamoenus</tp:taxon-name></italic></td><td rowspan="1" colspan="1">absent</td><td rowspan="1" colspan="1">absent</td><td rowspan="1" colspan="1">absent</td><td rowspan="1" colspan="1">with irregular serrations</td><td rowspan="1" colspan="1">unknown</td><td rowspan="1" colspan="1">Monterey Bay, California, USA</td><td rowspan="1" colspan="1"><xref ref-type="bibr" rid="B8">Fisher (1946)</xref></td></tr><tr><td rowspan="1" colspan="1"><italic><tp:taxon-name>Arhynchite pugettensis</tp:taxon-name></italic></td><td rowspan="1" colspan="1">absent</td><td rowspan="1" colspan="1">present</td><td rowspan="1" colspan="1">absent</td><td rowspan="1" colspan="1">with irregular serrations</td><td rowspan="1" colspan="1">body wall</td><td rowspan="1" colspan="1">Puget Sound, Washington, USA</td><td rowspan="1" colspan="1"><xref ref-type="bibr" rid="B9">Fisher (1949)</xref></td></tr><tr><td rowspan="1" colspan="1"><italic><tp:taxon-name>Arhynchite paulensis</tp:taxon-name></italic></td><td rowspan="1" colspan="1">present</td><td rowspan="1" colspan="1">absent</td><td rowspan="1" colspan="1">unknown</td><td rowspan="1" colspan="1">with irregular serrations</td><td rowspan="1" colspan="1">intestine</td><td rowspan="1" colspan="1">Araça Beach, São Paulo, Brazil</td><td rowspan="1" colspan="1"><xref ref-type="bibr" rid="B1">Amor (1971)</xref></td></tr><tr><td rowspan="1" colspan="1"><italic><tp:taxon-name>Arhynchite rugosus</tp:taxon-name></italic></td><td rowspan="1" colspan="1">present</td><td rowspan="1" colspan="1">unknown</td><td rowspan="1" colspan="1">unknown</td><td rowspan="1" colspan="1">smooth</td><td rowspan="1" colspan="1">unknown</td><td rowspan="1" colspan="1">Jiaozhou Bay, Shandong, China</td><td rowspan="1" colspan="1"><xref ref-type="bibr" rid="B5">Chen and Yeh (1958)</xref></td></tr></tbody></table></table-wrap><!--PageBreak--><p><xref ref-type="bibr" rid="B16">Nishikawa (2001)</xref> recorded <italic><tp:taxon-name>Arhynchite arhynchite</tp:taxon-name></italic> from Sagami Bay and the Seto Inland Sea. Our detailed re-examination of these specimens revealed that they are assignable to <italic><tp:taxon-name>Arhynchite hayaoi</tp:taxon-name></italic>, instead of <italic><tp:taxon-name>Arhynchite arhynchite</tp:taxon-name></italic>. Thus, it is possible that <italic><tp:taxon-name>Arhynchite hayaoi</tp:taxon-name></italic> is widely distributed in the Seto Inland Sea and the Pacific coasts of Middle Japan, whereas <italic><tp:taxon-name>Arhynchite arhynchite</tp:taxon-name></italic>, with its type locality probably originating near Hokkaido (<xref ref-type="bibr" rid="B11">Ikeda 1924</xref>, <xref ref-type="bibr" rid="B23">Satô 1937</xref>), is restricted to cold northern waters.</p></tp:treatment-sec><ref-list><ref id="B21"><mixed-citation xmlns:xlink="http://www.w3.org/1999/xlink" xlink:type="simple"><person-group><name name-style="western"><surname>Sato</surname><given-names>H</given-names></name></person-group> (<year>1934</year>) <source>On the sipunculids and echiurids of Onomichi Bay, Japan. Dobutsugaku Zasshi 46: 245–253. <ext-link ext-link-type="uri" xlink:href="http://ci.nii.ac.jp/naid/110003359588" xlink:type="simple">http://ci.nii.ac.jp/naid/110003359588</ext-link></source></mixed-citation></ref><ref id="B24"><mixed-citation xmlns:xlink="http://www.w3.org/1999/xlink" xlink:type="simple"><person-group><name name-style="western"><surname>Satô</surname><given-names>H</given-names></name></person-group> (<year>1939</year>) <article-title>Studies on the Echiuroidea, Sipunculoidea and Priapuloidea of Japan. Science Reports of the Tohoku Imperial University, 4th ser.</article-title><source>, Biology</source><volume>14</volume>: <fpage>339</fpage>-<lpage>460</lpage>.</mixed-citation></ref><ref id="B16"><mixed-citation xmlns:xlink="http://www.w3.org/1999/xlink" xlink:type="simple"><person-group><name name-style="western"><surname>Nishikawa</surname><given-names>T</given-names></name></person-group> (<year>2001</year>) <source>New localities of the echiuran, <italic>Arhynchite arhynchite</italic> (Ikeda) and the enteropneust, <italic>Ptychodera flava</italic> Eschscholtz in the Japanese waters, revealed by a survey of specimens kept in the University Museum, University of Tokyo. The Nanki Seibutu 43: 137–138.</source></mixed-citation></ref><ref id="B11"><mixed-citation xmlns:xlink="http://www.w3.org/1999/xlink" xlink:type="simple"><person-group><name name-style="western"><surname>Ikeda</surname><given-names>I</given-names></name></person-group> (<year>1924</year>) <article-title>Further notes on the gephyrea of Japan, with descriptions of some new species from the Marshall, Caroline and Palau Islands.</article-title><source>Japanese Journal of Zoology</source><volume>1</volume>: <fpage>23</fpage>-<lpage>44</lpage>.</mixed-citation></ref><ref id="B23"><mixed-citation xmlns:xlink="http://www.w3.org/1999/xlink" xlink:type="simple"><person-group><name name-style="western"><surname>Satô</surname><given-names>H</given-names></name></person-group> (<year>1937</year>) <article-title>Echiuroidea, Sipunculoidea and Priapuloidea obtained in Northeast Honshû, Japan.</article-title><source>Saito Ho-on Kai Museum Research Bulletin</source><volume>12</volume>: <fpage>137</fpage>-<lpage>176</lpage>.</mixed-citation></ref><ref id="B9"><mixed-citation xmlns:xlink="http://www.w3.org/1999/xlink" xlink:type="simple"><person-group><name name-style="western"><surname>Fisher</surname><given-names>WK</given-names></name></person-group> (<year>1949</year>) <source>Additions to the echiuroid fauna of the North Pacific Ocean. Proceedings of the United States National Museum 99: 479–497. <ext-link ext-link-type="uri" xlink:href="http://si-pddr.si.edu/jspui/handle/10088/16508" xlink:type="simple">http://si-pddr.si.edu/jspui/handle/10088/16508</ext-link>,</source> doi: <ext-link ext-link-type="uri" xlink:href="http://dx.doi.org/10.5479/si.00963801.99-3248.479" xlink:type="simple">10.5479/si.00963801.99-3248.479</ext-link></mixed-citation></ref><ref id="B6"><mixed-citation xmlns:xlink="http://www.w3.org/1999/xlink" xlink:type="simple"><person-group><name name-style="western"><surname>Edmonds</surname><given-names>SJ</given-names></name></person-group> (<year>1960</year>) <source>Some Australian echiuroids (Echiuroidea). Transactions of the Royal Society of South Australia 83: 89–98. <ext-link ext-link-type="uri" xlink:href="http://biostor.org/reference/114392" xlink:type="simple">http://biostor.org/reference/114392</ext-link></source></mixed-citation></ref><ref id="B7"><mixed-citation xmlns:xlink="http://www.w3.org/1999/xlink" xlink:type="simple"><person-group><name name-style="western"><surname>Edmonds</surname><given-names>SJ</given-names></name></person-group> (<year>1987</year>) <article-title>Echiurans from Australia (Echiura).</article-title><source>Records of the South Australian Museum</source><volume>32</volume>: <fpage>119</fpage>-<lpage>138</lpage>.</mixed-citation></ref><ref id="B8"><mixed-citation xmlns:xlink="http://www.w3.org/1999/xlink" xlink:type="simple"><person-group><name name-style="western"><surname>Fisher</surname><given-names>WK</given-names></name></person-group> (<year>1946</year>) <source>Echiuroid worms of the North Pacific Ocean. Proceedings of the United States National Museum 96: 215–292. <ext-link ext-link-type="uri" xlink:href="http://si-pddr.si.edu/jspui/handle/10088/16451" xlink:type="simple">http://si-pddr.si.edu/jspui/handle/10088/16451</ext-link>,</source> doi: <ext-link ext-link-type="uri" xlink:href="http://dx.doi.org/10.5479/si.00963801.96-3198.215" xlink:type="simple">10.5479/si.00963801.96-3198.215</ext-link></mixed-citation></ref><ref id="B1"><mixed-citation xmlns:xlink="http://www.w3.org/1999/xlink" xlink:type="simple"><person-group><name name-style="western"><surname>Amor</surname><given-names>A</given-names></name></person-group> (<year>1971</year>) <article-title>Echiura from Brazil.</article-title><source>Physis</source><volume>30</volume>: <fpage>521</fpage>-<lpage>538</lpage>.</mixed-citation></ref><ref id="B5"><mixed-citation xmlns:xlink="http://www.w3.org/1999/xlink" xlink:type="simple"><person-group><name name-style="western"><surname>Chen</surname><given-names>Y</given-names></name><name name-style="western"><surname>Yeh</surname><given-names>C-C</given-names></name></person-group> (<year>1958</year>) <article-title>Notes on some Gephyrea of China with description [sic] of four new species.</article-title><source>Acta Zoologica Sinica</source><volume>10</volume>: <fpage>265</fpage>-<lpage>278</lpage>.</mixed-citation></ref></ref-list></tp:taxon-treatment>
